# Supplementary material for: Model-based prioritization for acquiring protection
Source: PLoS Comput Biol. 2022 Dec 19;18(12):e1010805. doi: 10.1371/journal.pcbi.1010805 (PMC9810162; doi:10.1371/journal.pcbi.1010805)
Supplement: S1 Table — Eligibility trace (λ), stickiness (π), and inverse-temperature (β) parameters by study for Model 3. (XLSX) [file pcbi.1010805.s006.xlsx]

## Sheet: Sheet1
Study
1	.80(.06)	.53(.21)	.32(.19)
2	.84(.11)	.51(.29)	.51(.23)
3	.86(.10)	.51(.24)	.50(.24)
