# Supplementary material for: Model-based prioritization for acquiring protection
Source: PLoS Comput Biol. 2022 Dec 19;18(12):e1010805. doi: 10.1371/journal.pcbi.1010805 (PMC9810162; doi:10.1371/journal.pcbi.1010805)
Supplement: S2 Table — Watanabe-Akaike Information Criterion (WAIC) scores for each model by study. (XLSX) [file pcbi.1010805.s007.xlsx]

## Sheet: Sheet1
Study	Model 1	Model 2	Model 3	Model 4
1	20877.7	20892.7	20547	20612.4
2	41399.3	41295.2	40748	40673.3
3	39849.4	39754.6	39106.5	39171
